# Supplementary material for: Downregulation of Serotonergic System Components in an Experimentally Induced Cryptorchidism in Rabbits
Source: Int J Mol Sci. 2024 Mar 9;25(6):3149. doi: 10.3390/ijms25063149 (PMC10970345; doi:10.3390/ijms25063149)
Supplement: Supplementary file 1 [file ijms-25-03149-s001.zip]

Archive with 1 entries (1 files):
- ijms-2740146-supplementary.pdf
